# Supplementary material for: Erratum: Kim, K.-P.; Singh, A.K.; Bai, X.; Leprun, L.; Bhunia, A.K. Novel PCR Assays Complement Laser Biosensor-Based Method and Facilitate Listeria Species Detection from Food. Sensors 2015, 15, 22672–22691
Source: Sensors (Basel). 2017 Apr 25;17(5):945. doi: 10.3390/s17050945 (PMC5461069; doi:10.3390/s17050945)
Supplement: Supplementary File 1 [file sensors-17-00945-s001.zip]

Archive with 3 entries (3 files):
- sensors-15-22672.pdf
- sensors-15-22672.zip
- sensors-15-22672.docx
